# Supplementary material for: Upregulation of mesothelial genes in ovarian carcinoma cells is associated with an unfavorable clinical outcome and the promotion of cancer cell adhesion
Source: Mol Oncol. 2020 Jun 25;14(9):2142–62. doi: 10.1002/1878-0261.12749 (PMC7463315; doi:10.1002/1878-0261.12749)
Supplement: Supplementary file 2 — Table S1. Patients and tumor samples for targeted sequencing. Table S2. Genes analyzed for genetic alterations by targeted sequencing. Table S3. Genetic alterations identified in patient samples. Table S4. Genes upregulated in adherent ascites‐derived OCMI cells versus spheroids from ascites (FC > 10). Table S5. Genes downregulated in adherent ascites‐derived OCMI cells versus spheroids from ascites (FC > 50). Table S6. Panther gene list of ECM‐associated genes upregulated in adherent OCMI cells. Table S7. Genes highly expressed in mesothelial cells (TPM>250) versus adherent OCMI cells (FC ≥ 5). [file MOL2-14-2142-s002.xlsx]

## Sheet: Contents
Contents
Table S1:	Patients and tumor samples for targeted sequecing
Table S2:	Genes analyzed for genetic alterations by targeted sequencing
Table S3:	Genetic alterations identified in patient samples
Table S4:	Genes upregulated in adherent ascites-derived OCMI cells versus spheroids from ascites (FC>10).
Table S5:	Genes downregulated in adherent ascites-derived OCMI cells versus spheroids from ascites (FC>50).
Table S6:	Panther gene list of ECM-associated genes upregulated in adherent OCMI cells.
Table S7:	Genes highly expressed in mesothelial cells (TPM>250) versus adherent OCMI cells (FC≥5).

## Sheet: Table S1
patient id	age range	diagnosis	grade	tumor sites (primary diagnosis)	tumor sites (relapse)	ascites tumor cells (primary diagnosis)	ascites tumor cell cultures (OCMI cells)
38	5	HGSC	pT3c	left and right ovary, lymph node (subrenal), omentum	ileum, colon	<30µm, single cells	OCMI cells from tumor single cells
58	8	HGSC	pT3c	fallopian tube		<30µm, single cells
65	4	HGSC	pT3c	ovary, colon, mesentery, omentum (2x), paracolic gutter, pelvic wall (left and right), pelvic wall peritoneum, peritoneum (Douglas 2x)		<30µm spheroids and >30µm spheroids)
66	7	HGSC	pT3c	ovary, appendix, omentum, paracolic gutter, left and right pelvic wall, peritoneum (Douglas)		<30µm spheroids and >30µm spheroids
84	7	HGSC	pT3c	left ovary (suspected primary lesion), right ovary (probably metastasis), diaphragma, left paracolic gutter, omentum, peritoneal wall		<40µm spheroids and >40µm spheroids
91	6	HGSC	pT3c	ovary, omentum, paracervical, right paracolic gutter, left pelvic wall, peritoneum (Douglas), peritoneum uterus	1st relapse: peritoneum of mid abdomen (left); 2nd relapse: liver peritoneum, mesocolon, upper abdomen, abdominal wall	<30µm spheroids and >30µm spheroids
92	6	HGSC	pT3c	right ovary, left fallopian tube, adnexal mass left, bladder, colon, right diaphragma, uterus		>40µm spheroids and >100µm spheroids
105	6	HGSC	pT3c	left ovary, omentum, peritoneum, rectum		>30µm spheroids and >100µm spheroids
108	6	HGSC (peritoneal)	pT3c	colon, lymph node (interna), omentum, right paracolic gutter, right pelvic wall		<30µm spheroids and >30µm spheroids
122	7	HGSC	pT3c	adnexal masses left and right, lymph node (subrenal), right paracolic gutter, rectum		>30µm spheroids	OCMI cells from tumor cell spheroids >30µm

## Sheet: Table S2
Ovarian carcinoma panel content
Complete coding region	ADAMTS7
	BAD51D
	BARD1
	BRCA1
	BRCA2
	BRIP1
	CCNE1
	CDK12
	CHEK2
	COL11A1
	CSMD3
	ERN1
	FAT3
	GABRA6
	RAD51B
	RAD51C
	TP53
Complete gene	PTEN
	RB1
	NF1
Nearly complete gene	ESRRA

## Sheet: Table S3
Sample	Aberration	Mutation	CDS	Amino acid
OC38	SNV	RAD51D	c.295A>G	p.T99A
	SV	NF1 del(17)(29.492.679_29.514.618)		ca. 41% (57/138)
	SV	ERN1-Exon 3/ERN1-Intron 2		ca. 4% (24/618)
OC58	SNV	ADAMTS7	c.4774C>T	p.R1592C
	SNV	ADAMTS7	c.1325G>A	p.R442H
	SNV	BRCA2	c.2332G>T	p.V778F
	SNV	CSMD3	c.586G>A	p.V196I
	SNV	TP53	c.524G>A	p.R175H
	SV	NF1 del(17)(29.560.648_29.630.048)
		BRCA2 dup(13)(32.939.314_32.951.062)
OC65	SNV	BRCA1	c.68_69delCT	p.E23fs
	SNV	NF1	c.980C>G	p.G327A
	SNV	TP53	c.371insC	p.124fs
OC66	SNV	ADAMTS7	c.3212_3213AT>GC	p.N1071S
	SNV	ADAMTS7	c.3232_3233insT	p.Y1078fs
	SNV	BRCA2	c.6317T>C	p.L2106P
	SNV	CSMD3	c.8662C>T	p.G2888R
	SNV	FAT3	c.10663G>A	p.E3555K
	SNV	TP53	c.602delA	p.L201fs
OC84	SNV	FAT3	c.1046A>T	p.D349V
	SNV	FAT3	c.3034G>C	p.A1012P
	SNV	RAD51C	c.790G>A	p.G264S
	SNV	TP53	c.659T>C	p.Y220C
CD91	SNV	ADAMTS7	c.4978T>C	p.I1660V
	SNV	BRCA2	c.8905G>A	p.V2969M
	SNV	CSMD3	c.4322_4323GC>CT	p.C1441*	*stop mutation
	SNV	TP53	c.713C>T	p.C238Y
OC105	SNV	ERN1	c.1519C>T	p.D507N
	SNV	TP53	c.756delG	p.L252fs
	SV	NF1-Intron 8/ASIC2-Exon 4
	SV	NF1-Intron12/5'side ADRA2C
OC108	SNV	TP53	c.533_540del	p.H178fs
OC122	SNV	ADAMTS7	c.3212_3213AT>GC	p.N1071S
	SNV	ADAMTS7	c.3232_3233insT	p.Y1078fs
	SNV	TP53	c.829T>G	c.C277G

## Sheet: Table S4
Gene	Spheroids (TPM)	Aherent (TPM)	adjusted p	Description
ABCA6	0 - 8	2 - 81	1.2e-03	ATP-binding cassette, sub-family A (ABC1), member 6
ABCA8	0 - 17	2 - 91	1.4e-03	ATP-binding cassette, sub-family A (ABC1), member 8
ABLIM3	0 - 13	2 - 82	4.6e-04	actin binding LIM protein family, member 3
ACTA2	1 - 97	106 - 377	3.1e-08	actin, alpha 2, smooth muscle, aorta
ADAM12	0 - 7	1 - 186	1.8e-03	ADAM metallopeptidase domain 12
ADAMTS12	0 - 16	29 - 143	2.1e-05	ADAM metallopeptidase with thrombospondin type 1 motif, 12
ADAMTS2	0 - 11	38 - 154	9.4e-09	ADAM metallopeptidase with thrombospondin type 1 motif, 2
ADAMTS6	0 - 7	10 - 25	7.3e-09	ADAM metallopeptidase with thrombospondin type 1 motif, 6
ADAMTS7	0 - 3	7 - 32	5.3e-05	ADAM metallopeptidase with thrombospondin type 1 motif, 7
ADGRD1	0 - 8	23 - 306	1.2e-06	adhesion G protein-coupled receptor D1
ADM	0 - 118	65 - 1,216	5.6e-03	adrenomedullin
ADORA2B	0 - 7	13 - 36	2.3e-09	adenosine A2b receptor
AKAP2	8 - 114	309 - 711	1.1e-09	A kinase (PRKA) anchor protein 2
AKR1B1	6 - 94	310 - 6,852	1.2e-04	aldo-keto reductase family 1, member B1 (aldose reductase)
ALDH1A1	0 - 11	0 - 122	5.1e-04	aldehyde dehydrogenase 1 family, member A1
ALDH1A2	0 - 14	23 - 450	4.7e-05	aldehyde dehydrogenase 1 family, member A2
ALDH1A3	1 - 204	648 - 2,226	3.3e-10	aldehyde dehydrogenase 1 family, member A3
ANGPTL2	0 - 5	5 - 120	6.1e-04	angiopoietin-like 2
ANTXR2	0 - 13	36 - 217	1.5e-06	anthrax toxin receptor 2
ANXA8	1 - 203	1,031 - 3,088	4.0e-09	annexin A8
ANXA8L1	1 - 174	914 - 2,972	1.2e-08	annexin A8-like 1
AOX1	0 - 14	144 - 413	3.3e-09	aldehyde oxidase 1
ARSI	0 - 6	30 - 464	2.8e-03	arylsulfatase family, member I
ATOH8	0 - 13	1 - 158	5.7e-03	atonal homolog 8 (Drosophila)
ATP8B4	0 - 21	1 - 73	9.6e-03	ATPase, class I, type 8B, member 4
BAMBI	1 - 10	194 - 426	2.9e-11	BMP and activin membrane-bound inhibitor
BDNF	0 - 19	32 - 91	1.6e-09	brain-derived neurotrophic factor
BMP2	0 - 7	23 - 149	1.4e-05	bone morphogenetic protein 2
BMP4	0 - 5	3 - 120	4.4e-05	bone morphogenetic protein 4
C1QTNF1	0 - 10	104 - 267	4.2e-12	C1q and tumor necrosis factor related protein 1
C1R	4 - 382	516 - 2,130	6.9e-09	complement component 1, r subcomponent
C1S	3 - 581	384 - 1,623	1.9e-08	complement component 1, s subcomponent
CA12	1 - 74	113 - 1,521	4.6e-04	carbonic anhydrase XII
CA9	0 - 64	132 - 299	1.3e-11	carbonic anhydrase IX
CADM3	0 - 41	153 - 728	3.3e-09	cell adhesion molecule 3
CALB2	0 - 8	119 - 2,230	1.1e-03	calbindin 2
CCBE1	0 - 15	9 - 33	3.4e-08	collagen and calcium binding EGF domains 1
CCDC69	0 - 18	46 - 196	4.8e-07	coiled-coil domain containing 69
CCDC80	5 - 246	491 - 3,090	5.2e-06	coiled-coil domain containing 80
CCND2	0 - 64	16 - 292	1.4e-04	cyclin D2
CD44	2 - 94	92 - 438	4.9e-07	CD44 molecule (Indian blood group)
CD99	13 - 70	306 - 530	2.1e-14	CD99 molecule
CDH11	0 - 21	532 - 1,698	1.7e-10	cadherin 11, type 2, OB-cadherin (osteoblast)
CDKN1A	5 - 254	476 - 889	2.1e-11	cyclin-dependent kinase inhibitor 1A (p21, Cip1)
CEMIP	7 - 146	5 - 3,936	3.4e-03
CENPV	0 - 7	12 - 32	1.9e-08	centromere protein V
CLDN11	0 - 4	55 - 288	1.0e-06	claudin 11
CLMP	0 - 8	49 - 250	1.7e-05	CXADR-like membrane protein
CNN1	0 - 4	13 - 65	5.0e-07	calponin 1, basic, smooth muscle
CNTNAP1	0 - 10	14 - 56	2.2e-06	contactin associated protein 1
COL14A1	0 - 10	0 - 137	7.7e-03	collagen, type XIV, alpha 1
COL1A1	1 - 162	47 - 1,206	2.1e-05	collagen, type I, alpha 1
COL1A2	4 - 1,754	84 - 9,259	1.7e-04	collagen, type I, alpha 2
COL3A1	0 - 597	4,824 - 58,379	4.0e-06	collagen, type III, alpha 1
COL4A6	0 - 28	55 - 166	1.4e-10	collagen, type IV, alpha 6
COL5A1	0 - 109	53 - 403	1.1e-07	collagen, type V, alpha 1
COL5A2	2 - 46	433 - 2,116	7.0e-09	collagen, type V, alpha 2
COL6A3	0 - 68	2 - 287	1.5e-02	collagen, type VI, alpha 3
COL8A1	0 - 137	311 - 2,325	2.4e-05	collagen, type VIII, alpha 1
COPZ2	0 - 21	35 - 97	2.4e-09	coatomer protein complex, subunit zeta 2
CPA4	0 - 77	696 - 1,413	7.3e-13	carboxypeptidase A4
CPNE7	0 - 15	11 - 46	2.5e-07	copine VII
CRISPLD2	1 - 17	94 - 1,223	2.1e-05	cysteine-rich secretory protein LCCL domain containing 2
CSGALNACT1	0 - 5	1 - 37	1.6e-05	chondroitin sulfate N-acetylgalactosaminyltransferase 1
CXCL1	0 - 52	39 - 583	1.3e-03	chemokine (C-X-C motif) ligand 1 (melanoma growth stimulating activity, alpha)
CXCL12	0 - 20	8 - 1,917	2.2e-04	chemokine (C-X-C motif) ligand 12
CXCL5	0 - 6	2 - 102	3.1e-04	chemokine (C-X-C motif) ligand 5
CXCL6	0 - 20	35 - 810	1.1e-03	chemokine (C-X-C motif) ligand 6
DAB2	0 - 29	194 - 1,062	2.1e-08	Dab, mitogen-responsive phosphoprotein, homolog 2 (Drosophila)
DCN	0 - 89	27 - 6,726	1.5e-04	decorin
DDR2	1 - 53	54 - 255	2.6e-06	discoidin domain receptor tyrosine kinase 2
DFNA5	0 - 10	52 - 141	2.0e-09	deafness, autosomal dominant 5
DIO2	0 - 11	0 - 182	1.5e-03	deiodinase, iodothyronine, type II
DIRAS3	0 - 6	5 - 51	4.3e-05	DIRAS family, GTP-binding RAS-like 3
DKK1	0 - 14	43 - 83	6.3e-12	dickkopf WNT signaling pathway inhibitor 1
DKK3	0 - 48	35 - 347	1.3e-05	dickkopf WNT signaling pathway inhibitor 3
DLC1	0 - 21	21 - 113	2.1e-06	deleted in liver cancer 1
DPP4	0 - 229	33 - 438	7.8e-05	dipeptidyl-peptidase 4
DPYSL2	0 - 127	129 - 654	2.0e-06	dihydropyrimidinase-like 2
DSE	1 - 58	73 - 256	1.4e-08	dermatan sulfate epimerase
EDIL3	0 - 6	3 - 69	3.3e-04	EGF-like repeats and discoidin I-like domains 3
EFEMP1	0 - 87	177 - 2,294	3.2e-06	EGF containing fibulin-like extracellular matrix protein 1
EMILIN1	0 - 6	14 - 77	1.1e-07	elastin microfibril interfacer 1
EMP3	0 - 13	67 - 189	7.3e-10	epithelial membrane protein 3
EPDR1	0 - 44	21 - 175	2.1e-05	ependymin related 1
FAH	3 - 43	79 - 254	2.4e-09	fumarylacetoacetate hydrolase (fumarylacetoacetase)
FAM101A	5 - 16	29 - 361	6.9e-06	family with sequence similarity 101, member A
FAM167A	0 - 21	39 - 457	3.2e-05	family with sequence similarity 167, member A
FAM198B	0 - 22	15 - 487	3.5e-04	family with sequence similarity 198, member B
FAM212B	0 - 5	8 - 38	7.4e-07	family with sequence similarity 212, member B
FAP	0 - 17	4 - 96	1.1e-04	fibroblast activation protein, alpha
FBLN2	1 - 84	130 - 592	1.1e-06	fibulin 2
FBLN5	1 - 29	18 - 231	6.7e-04	fibulin 5
FBN1	1 - 133	189 - 700	5.2e-08	fibrillin 1
FGF2	0 - 57	30 - 198	1.7e-05	fibroblast growth factor 2 (basic)
FGF7	0 - 10	20 - 299	1.2e-03	fibroblast growth factor 7
FILIP1L	0 - 22	24 - 239	3.6e-06	filamin A interacting protein 1-like
FLI1	0 - 6	11 - 33	8.1e-08	Fli-1 proto-oncogene, ETS transcription factor
FLRT2	0 - 29	29 - 330	4.5e-05	fibronectin leucine rich transmembrane protein 2
FLRT3	0 - 15	11 - 294	4.6e-03	fibronectin leucine rich transmembrane protein 3
FMOD	0 - 20	61 - 145	1.0e-09	fibromodulin
FN1	0 - 1,771	349 - 15,784	2.0e-06	fibronectin 1
FNDC4	0 - 6	6 - 65	8.7e-05	fibronectin type III domain containing 4
FSTL1	12 - 923	935 - 3,063	1.4e-07	follistatin-like 1
FSTL3	4 - 40	241 - 709	5.2e-08	follistatin-like 3 (secreted glycoprotein)
GAS1	7 - 93	275 - 736	1.3e-08	growth arrest-specific 1
GHR	0 - 7	6 - 34	3.7e-06	growth hormone receptor
GJA1	0 - 164	38 - 1,037	9.8e-05	gap junction protein, alpha 1, 43kDa
GLIPR1	0 - 41	53 - 306	3.2e-07	GLI pathogenesis-related 1
GNG11	0 - 17	31 - 194	2.1e-04	guanine nucleotide binding protein (G protein), gamma 11
GPC6	1 - 41	9 - 277	9.6e-05	glypican 6
GPR176	0 - 17	70 - 482	2.7e-04	G protein-coupled receptor 176
GRK5	0 - 7	17 - 59	1.1e-07	G protein-coupled receptor kinase 5
GSTM3	2 - 31	86 - 370	5.9e-07	glutathione S-transferase mu 3 (brain)
GYPC	0 - 51	35 - 364	4.7e-05	glycophorin C (Gerbich blood group)
HEG1	7 - 224	592 - 1,605	4.4e-09	heart development protein with EGF-like domains 1
HHIPL1	0 - 6	5 - 58	2.1e-05	HHIP-like 1
HLX	0 - 5	10 - 44	9.8e-07	H2.0-like homeobox
HMOX1	1 - 27	26 - 301	6.5e-07	heme oxygenase (decycling) 1
HOXA10	0 - 13	1 - 60	1.2e-03	homeobox A10
HSPB8	3 - 114	105 - 428	2.4e-06	heat shock 22kDa protein 8
HTRA1	1 - 199	292 - 1,338	2.2e-06	HtrA serine peptidase 1
ID2	3 - 156	353 - 720	5.5e-10	inhibitor of DNA binding 2, dominant negative helix-loop-helix protein
ID3	0 - 33	109 - 501	2.2e-07	inhibitor of DNA binding 3, dominant negative helix-loop-helix protein
IFFO1	0 - 6	15 - 32	1.4e-10	intermediate filament family orphan 1
IFI27L2	2 - 14	31 - 147	3.7e-07	interferon, alpha-inducible protein 27-like 2
IGFBP4	1 - 262	282 - 1,023	7.4e-09	insulin-like growth factor binding protein 4
IGFBP5	1 - 1,326	3 - 6,221	1.1e-03	insulin-like growth factor binding protein 5
IL1RL1	0 - 8	4 - 120	6.8e-04	interleukin 1 receptor-like 1
IL6	0 - 29	4 - 509	9.3e-03	interleukin 6 (interferon, beta 2)
IRAK3	0 - 6	15 - 62	2.7e-08	interleukin-1 receptor-associated kinase 3
ISM2	0 - 8	2 - 31	2.0e-04	isthmin 2
ITGA1	0 - 16	2 - 182	1.1e-03	integrin, alpha 1
ITGA5	3 - 51	535 - 1,008	4.4e-13	integrin, alpha 5 (fibronectin receptor, alpha polypeptide)
ITLN1	0 - 8	5 - 44	1.1e-03	intelectin 1 (galactofuranose binding)
JAM3	0 - 9	19 - 76	7.1e-10	junctional adhesion molecule 3
JCHAIN	0 - 23	34 - 104	3.7e-07
KDR	2 - 28	219 - 806	1.4e-08	kinase insert domain receptor (a type III receptor tyrosine kinase)
KIAA1549L	0 - 5	1 - 49	5.3e-03	KIAA1549-like
LAMA2	1 - 26	73 - 228	1.4e-09	laminin, alpha 2
LAMA4	1 - 100	225 - 871	1.1e-07	laminin, alpha 4
LAMB1	1 - 109	330 - 1,936	2.5e-06	laminin, beta 1
LGALS1	38 - 228	962 - 3,479	1.0e-07	lectin, galactoside-binding, soluble, 1
LHFP	0 - 7	10 - 37	2.4e-09	lipoma HMGIC fusion partner
LOX	0 - 34	70 - 639	2.8e-07	lysyl oxidase
LOXL2	1 - 24	64 - 372	4.6e-09	lysyl oxidase-like 2
LPAR1	1 - 46	46 - 265	2.2e-06	lysophosphatidic acid receptor 1
LRRN4	0 - 9	68 - 93	2.7e-17	leucine rich repeat neuronal 4
LUM	0 - 96	19 - 2,575	2.1e-03	lumican
LURAP1L	0 - 19	2 - 150	1.5e-04	leucine rich adaptor protein 1-like
LXN	1 - 36	45 - 299	6.9e-06	latexin
MAOA	0 - 39	14 - 232	6.2e-07	monoamine oxidase A
MAPK12	0 - 16	33 - 72	4.4e-09	mitogen-activated protein kinase 12
MARCH3	0 - 5	23 - 182	4.0e-06	membrane-associated ring finger (C3HC4) 3, E3 ubiquitin protein ligase
MARCKS	1 - 225	214 - 926	2.9e-07	myristoylated alanine-rich protein kinase C substrate
MEDAG	0 - 15	101 - 382	1.1e-08	mesenteric estrogen-dependent adipogenesis
MEIS3	1 - 3	38 - 76	1.0e-11	Meis homeobox 3
METTL7A	1 - 44	70 - 638	7.7e-06	methyltransferase like 7A
MFAP4	0 - 23	7 - 149	4.8e-04	microfibrillar-associated protein 4
MLLT11	1 - 20	22 - 86	2.0e-06	myeloid/lymphoid or mixed-lineage leukemia (trithorax homolog, Drosophila); translocated to, 11
MME	0 - 38	1 - 203	3.8e-04	membrane metallo-endopeptidase
MMP14	3 - 352	621 - 1,001	1.7e-10	matrix metallopeptidase 14 (membrane-inserted)
MMP19	0 - 4	20 - 39	2.2e-12	matrix metallopeptidase 19
MMP2	0 - 49	22 - 582	2.4e-04	matrix metallopeptidase 2 (gelatinase A, 72kDa gelatinase, 72kDa type IV collagenase)
MMP23B	1 - 12	53 - 92	1.8e-13	matrix metallopeptidase 23B
MOXD1	0 - 6	2 - 127	1.0e-02	monooxygenase, DBH-like 1
MRGPRF	0 - 4	12 - 38	3.3e-09	MAS-related GPR, member F
MT1A	0 - 3	1 - 37	1.2e-04	metallothionein 1A
MT1M	0 - 20	2 - 257	4.8e-04	metallothionein 1M
MT1X	1 - 79	19 - 699	1.1e-04	metallothionein 1X
MT2A	2 - 179	93 - 1,726	1.3e-05	metallothionein 2A
MXRA8	0 - 18	78 - 132	2.1e-14	matrix-remodelling associated 8
NAALADL1	0 - 9	7 - 33	1.0e-05	N-acetylated alpha-linked acidic dipeptidase-like 1
NALCN	1 - 14	1 - 69	6.8e-04	sodium leak channel, non-selective
NDN	0 - 14	8 - 120	8.9e-05	necdin, melanoma antigen (MAGE) family member
NDRG4	2 - 31	41 - 690	8.9e-04	NDRG family member 4
NID2	0 - 72	18 - 301	4.4e-05	nidogen 2 (osteonidogen)
NNMT	1 - 264	927 - 1,680	2.8e-12	nicotinamide N-methyltransferase
NR2F1	1 - 19	21 - 140	4.1e-08	nuclear receptor subfamily 2, group F, member 1
NUDT18	1 - 8	17 - 57	6.3e-09	nudix (nucleoside diphosphate linked moiety X)-type motif 18
OLFML3	0 - 11	14 - 228	1.4e-05	olfactomedin-like 3
OSR1	0 - 6	27 - 444	2.0e-05	odd-skipped related 1 (Drosophila)
PAPPA	0 - 14	167 - 633	1.8e-08	pregnancy-associated plasma protein A, pappalysin 1
PAPSS2	1 - 12	57 - 216	3.8e-10	3'-phosphoadenosine 5'-phosphosulfate synthase 2
PARM1	1 - 29	1 - 1,197	4.4e-04	prostate androgen-regulated mucin-like protein 1
PDGFD	1 - 17	15 - 301	5.8e-04	platelet derived growth factor D
PDGFRA	0 - 34	32 - 772	1.6e-06	platelet-derived growth factor receptor, alpha polypeptide
PDGFRB	0 - 6	6 - 137	1.1e-04	platelet-derived growth factor receptor, beta polypeptide
PDLIM3	0 - 19	13 - 61	2.6e-06	PDZ and LIM domain 3
PDPN	0 - 37	622 - 796	5.2e-23	podoplanin
PID1	0 - 28	5 - 292	5.5e-03	phosphotyrosine interaction domain containing 1
PIEZO2	0 - 32	41 - 241	6.1e-05	piezo-type mechanosensitive ion channel component 2
PKDCC	1 - 48	116 - 213	4.2e-12	protein kinase domain containing, cytoplasmic
PLIN2	10 - 338	162 - 2,752	7.5e-04	perilipin 2
PMP22	1 - 17	28 - 118	5.2e-08	peripheral myelin protein 22
PODN	0 - 25	3 - 93	5.2e-04	podocan
POSTN	0 - 33	122 - 3,103	5.7e-04	periostin, osteoblast specific factor
PPAP2A	1 - 15	27 - 236	1.1e-04	phosphatidic acid phosphatase type 2A
PPAPDC1A	0 - 6	14 - 51	6.9e-07	phosphatidic acid phosphatase type 2 domain containing 1A
PPARG	0 - 4	5 - 50	8.9e-04	peroxisome proliferator-activated receptor gamma
PPP4R4	0 - 3	3 - 33	5.7e-05	protein phosphatase 4, regulatory subunit 4
PROCR	0 - 16	140 - 659	7.0e-06	protein C receptor, endothelial
PTGES	1 - 44	9 - 408	8.8e-03	prostaglandin E synthase
PTGIS	1 - 55	1,940 - 3,753	7.6e-13	prostaglandin I2 (prostacyclin) synthase
PTGS2	0 - 28	2 - 152	4.9e-04	prostaglandin-endoperoxide synthase 2 (prostaglandin G/H synthase and cyclooxygenase)
PTRF	7 - 353	703 - 1,533	5.2e-10	polymerase I and transcript release factor
PTX3	2 - 138	8 - 753	7.7e-04	pentraxin 3, long
RAB3B	0 - 6	5 - 59	1.7e-05	RAB3B, member RAS oncogene family
RAB7B	0 - 15	22 - 445	5.0e-04
RAC2	0 - 8	36 - 208	1.3e-05	ras-related C3 botulinum toxin substrate 2 (rho family, small GTP binding protein Rac2)
RAMP1	1 - 28	39 - 237	6.0e-06	receptor (G protein-coupled) activity modifying protein 1
RARRES2	1 - 50	15 - 550	1.8e-03	retinoic acid receptor responder (tazarotene induced) 2
RECK	1 - 12	18 - 141	1.1e-04	reversion-inducing-cysteine-rich protein with kazal motifs
RGS4	0 - 4	9 - 23	9.3e-08	regulator of G-protein signaling 4
RORB	0 - 6	0 - 67	2.3e-04	RAR-related orphan receptor B
SAA1	0 - 236	42 - 2,638	9.0e-03	serum amyloid A1
SAA2	0 - 141	20 - 2,024	1.1e-02	serum amyloid A2
SAA2-SAA4	0 - 101	15 - 1,138	1.0e-02
SAA4	0 - 14	1 - 74	1.5e-02	serum amyloid A4, constitutive
SCG2	0 - 4	2 - 93	5.0e-03	secretogranin II
SCN1B	0 - 7	9 - 580	5.2e-04	sodium channel, voltage-gated, type I, beta subunit
SELM	0 - 51	121 - 213	1.6e-12	Selenoprotein M
SERPINB10	0 - 33	8 - 878	5.6e-03	serpin peptidase inhibitor, clade B (ovalbumin), member 10
SERPINB2	0 - 70	19 - 2,331	5.2e-03	serpin peptidase inhibitor, clade B (ovalbumin), member 2
SERPINE1	1 - 49	2,970 - 14,736	1.0e-05	serpin peptidase inhibitor, clade E (nexin, plasminogen activator inhibitor type 1), member 1
SERPINE2	1 - 131	23 - 626	3.4e-05	serpin peptidase inhibitor, clade E (nexin, plasminogen activator inhibitor type 1), member 2
SFTPD	0 - 8	4 - 284	7.3e-03	surfactant protein D
SHC2	0 - 20	10 - 80	5.3e-05	SHC (Src homology 2 domain containing) transforming protein 2
SHC3	0 - 8	33 - 117	2.4e-09	SHC (Src homology 2 domain containing) transforming protein 3
SLC12A8	5 - 39	328 - 609	7.2e-14	solute carrier family 12, member 8
SLC16A4	0 - 24	42 - 146	1.1e-08	solute carrier family 16, member 4
SLC22A3	0 - 140	58 - 220	2.4e-06	solute carrier family 22 (organic cation transporter), member 3
SLC39A8	11 - 97	17 - 2,309	1.4e-03	solute carrier family 39 (zinc transporter), member 8
SLC4A4	0 - 6	13 - 76	1.2e-05	solute carrier family 4 (sodium bicarbonate cotransporter), member 4
SLC7A7	0 - 8	15 - 703	1.6e-04	solute carrier family 7 (amino acid transporter light chain, y+L system), member 7
SMIM3	0 - 11	8 - 259	3.3e-03	small integral membrane protein 3
SNAP25	0 - 5	4 - 71	9.4e-05	synaptosomal-associated protein, 25kDa
SPARC	14 - 584	4,620 - 9,877	1.2e-11	secreted protein, acidic, cysteine-rich (osteonectin)
SPOCK1	0 - 6	19 - 131	1.9e-05	sparc/osteonectin, cwcv and kazal-like domains proteoglycan (testican) 1
SPON2	0 - 16	2 - 136	5.1e-04	spondin 2, extracellular matrix protein
SRPX2	0 - 8	20 - 128	1.4e-04	sushi-repeat containing protein, X-linked 2
ST3GAL5	2 - 20	103 - 200	1.2e-12	ST3 beta-galactoside alpha-2,3-sialyltransferase 5
STRIP2	0 - 4	7 - 51	1.7e-05	striatin interacting protein 2
STX11	0 - 9	2 - 26	3.7e-04	syntaxin 11
SULF2	0 - 160	49 - 1,251	4.6e-04	sulfatase 2
SVEP1	0 - 120	62 - 589	4.7e-05	sushi, von Willebrand factor type A, EGF and pentraxin domain containing 1
TGFBI	4 - 322	369 - 14,880	4.8e-04	transforming growth factor, beta-induced, 68kDa
THBS2	0 - 41	55 - 1,872	3.3e-04	thrombospondin 2
TIMP1	20 - 336	1,252 - 18,094	8.1e-04	TIMP metallopeptidase inhibitor 1
TMEM151A	0 - 9	11 - 233	5.8e-04	transmembrane protein 151A
TMEM200B	0 - 4	11 - 29	4.5e-09	transmembrane protein 200B
TMEM37	0 - 32	34 - 232	3.2e-04	transmembrane protein 37
TMEM45A	0 - 33	15 - 119	4.3e-07	transmembrane protein 45A
TMEM98	1 - 42	127 - 973	6.6e-05	transmembrane protein 98
TNFRSF10D	1 - 42	58 - 273	1.8e-08	tumor necrosis factor receptor superfamily, member 10d, decoy with truncated death domain
TNFRSF9	0 - 4	1 - 55	5.4e-04	tumor necrosis factor receptor superfamily, member 9
TSPAN5	0 - 23	53 - 134	7.0e-11	tetraspanin 5
TYRP1	0 - 26	0 - 123	6.5e-03	tyrosinase-related protein 1
UCHL1	2 - 153	276 - 831	8.1e-08	ubiquitin carboxyl-terminal esterase L1 (ubiquitin thiolesterase)
ULBP2	0 - 3	8 - 22	3.6e-10	UL16 binding protein 2
VCAN	0 - 76	6 - 273	9.1e-05	versican
VEGFC	0 - 9	13 - 113	5.7e-05	vascular endothelial growth factor C
VGLL3	0 - 50	46 - 259	1.8e-05	vestigial like 3 (Drosophila)
WISP1	0 - 7	26 - 1,122	4.4e-04	WNT1 inducible signaling pathway protein 1
WNT2B	1 - 159	47 - 361	2.2e-05	wingless-type MMTV integration site family, member 2B
WNT4	0 - 6	4 - 388	7.5e-03	wingless-type MMTV integration site family, member 4
ZEB1	0 - 7	3 - 63	6.4e-05	zinc finger E-box binding homeobox 1
ZEB2	0 - 16	9 - 69	3.5e-05	zinc finger E-box binding homeobox 2

## Sheet: Table S5
Gene	spheroids (TPM)	adherent (TPM)	p	Description
ABCA3	6 - 78	0 - 3	4.6e-02	ATP-binding cassette, sub-family A (ABC1), member 3
ABHD11	44 - 235	3 - 11	7.8e-03	abhydrolase domain containing 11
ABLIM1	144 - 719	2 - 32	9.3e-03	actin binding LIM protein 1
AC016549.1	1 - 10	0 - 0	2.8e-02
ACBD7	1 - 9	0 - 0	2.5e-02	acyl-CoA binding domain containing 7
ACE	1 - 12	0 - 1	2.4e-02	angiotensin I converting enzyme
ACOT11	10 - 68	2 - 3	7.5e-03	acyl-CoA thioesterase 11
ACSS3	1 - 61	1 - 3	1.9e-02	acyl-CoA synthetase short-chain family member 3
ACVR2B	13 - 87	1 - 10	7.3e-03	activin A receptor, type IIB
ADAM22	0 - 8	0 - 1	1.9e-02	ADAM metallopeptidase domain 22
ADAMTS17	2 - 17	0 - 1	3.8e-02	ADAM metallopeptidase with thrombospondin type 1 motif, 17
ADGRG1	36 - 423	0 - 1	2.8e-02
ADORA1	1 - 24	0 - 1	4.5e-02	adenosine A1 receptor
ADRA2C	1 - 90	0 - 2	5.0e-02	adrenoceptor alpha 2C
AIF1L	7 - 284	0 - 3	2.6e-02	allograft inflammatory factor 1-like
ALMS1	61 - 468	3 - 23	2.2e-02	Alstrom syndrome 1
ALS2CL	19 - 151	0 - 4	4.7e-03	ALS2 C-terminal like
AMOT	36 - 255	2 - 3	2.0e-02	angiomotin
AMY2B	13 - 170	0 - 2	2.9e-02	amylase, alpha 2B (pancreatic)
ANK3	10 - 199	1 - 11	4.8e-02	ankyrin 3, node of Ranvier (ankyrin G)
ANKRD31	0 - 5	0 - 0	2.8e-02	ankyrin repeat domain 31
ANKRD36	52 - 500	5 - 33	2.8e-02	ankyrin repeat domain 36
ANKRD36B	48 - 425	4 - 23	3.8e-02
ANKRD6	19 - 200	0 - 5	1.9e-02	ankyrin repeat domain 6
ANKRD65	3 - 52	0 - 1	2.1e-02	ankyrin repeat domain 65
ANKS1B	1 - 19	0 - 1	1.7e-02	ankyrin repeat and sterile alpha motif domain containing 1B
AQP3	2 - 50	0 - 2	4.5e-02	aquaporin 3 (Gill blood group)
ARFGEF3	19 - 188	0 - 17	4.5e-02
ARHGAP11A	16 - 120	2 - 5	1.2e-02	Rho GTPase activating protein 11A
ARHGAP11B	8 - 41	1 - 2	8.3e-03	Rho GTPase activating protein 11B
ARHGAP26	11 - 185	1 - 6	2.7e-02	Rho GTPase activating protein 26
ARHGAP27	14 - 72	0 - 4	7.3e-03	Rho GTPase activating protein 27
ARHGAP29	29 - 713	0 - 6	2.2e-02	Rho GTPase activating protein 29
ARHGAP39	9 - 79	1 - 4	1.8e-02	Rho GTPase activating protein 39
ARHGAP4	1 - 83	0 - 1	1.8e-02	Rho GTPase activating protein 4
ARHGAP8	20 - 78	0 - 2	4.5e-03	Rho GTPase activating protein 8
ARHGEF16	8 - 62	0 - 3	1.2e-02	Rho guanine nucleotide exchange factor (GEF) 16
ARL4C	34 - 484	1 - 42	3.5e-02	ADP-ribosylation factor-like 4C
ATAD2	53 - 448	6 - 15	1.8e-02	ATPase family, AAA domain containing 2
ATAD5	2 - 31	1 - 2	5.6e-03	ATPase family, AAA domain containing 5
ATF3	19 - 155	0 - 7	3.3e-02	activating transcription factor 3
ATP8B1	38 - 329	0 - 16	4.4e-02	ATPase, aminophospholipid transporter, class I, type 8B, member 1
AURKA	18 - 110	2 - 12	1.1e-02	aurora kinase A
AUTS2	15 - 91	1 - 4	1.2e-02	autism susceptibility candidate 2
BCL9	20 - 237	2 - 6	4.9e-02	B-cell CLL/lymphoma 9
BHLHE41	41 - 356	4 - 22	7.1e-03	basic helix-loop-helix family, member e41
BIK	6 - 62	0 - 2	1.8e-02	BCL2-interacting killer (apoptosis-inducing)
BLM	4 - 51	0 - 1	1.9e-02	Bloom syndrome, RecQ helicase-like
BMPR1B	0 - 118	0 - 0	2.6e-02	bone morphogenetic protein receptor, type IB
BRCA1	5 - 91	1 - 2	2.3e-02	breast cancer 1, early onset
BRCA2	3 - 53	1 - 2	1.3e-02	breast cancer 2, early onset
BUB1	13 - 140	1 - 4	1.0e-02	BUB1 mitotic checkpoint serine/threonine kinase
BUB1B	18 - 96	1 - 3	1.1e-02	BUB1 mitotic checkpoint serine/threonine kinase B
C12orf56	0 - 12	0 - 1	4.6e-02	chromosome 12 open reading frame 56
C18orf54	1 - 14	0 - 1	2.8e-02	chromosome 18 open reading frame 54
C1QTNF3	2 - 13	0 - 1	1.9e-02	C1q and tumor necrosis factor related protein 3
C6orf163	0 - 8	0 - 1	1.9e-02	chromosome 6 open reading frame 163
CAMSAP3	4 - 77	0 - 1	3.5e-02	calmodulin regulated spectrin-associated protein family, member 3
CARD9	2 - 23	0 - 1	2.5e-02	caspase recruitment domain family, member 9
CASC5	7 - 93	1 - 2	1.7e-02	cancer susceptibility candidate 5
CASZ1	12 - 87	0 - 8	9.4e-03	castor zinc finger 1
CATSPER2	2 - 21	1 - 1	1.1e-02	cation channel, sperm associated 2
CATSPERG	1 - 14	0 - 1	4.9e-02	catsper channel auxiliary subunit gamma
CBLC	9 - 103	0 - 1	2.8e-02	Cbl proto-oncogene C, E3 ubiquitin protein ligase
CCDC15	1 - 11	0 - 1	5.3e-03	coiled-coil domain containing 15
CCDC17	2 - 13	0 - 1	2.3e-02	coiled-coil domain containing 17
CCDC64B	8 - 46	0 - 2	4.5e-03	coiled-coil domain containing 64B
CCDC88C	23 - 83	0 - 0	7.8e-03	coiled-coil domain containing 88C
CCNB2	13 - 97	1 - 7	2.0e-02	cyclin B2
CCSER1	3 - 57	0 - 1	4.3e-02	coiled-coil serine-rich protein 1
CDC42BPG	17 - 102	0 - 3	5.5e-03	CDC42 binding protein kinase gamma (DMPK-like)
CDC7	4 - 28	0 - 2	1.2e-02	cell division cycle 7
CDH1	259 - 845	0 - 16	3.2e-03	cadherin 1, type 1, E-cadherin (epithelial)
CDH3	4 - 150	0 - 3	2.8e-02	cadherin 3, type 1, P-cadherin (placental)
CDH6	37 - 1,534	4 - 21	4.6e-02	cadherin 6, type 2, K-cadherin (fetal kidney)
CDK1	18 - 136	1 - 4	9.1e-03	cyclin-dependent kinase 1
CELSR1	75 - 634	0 - 9	1.7e-02	cadherin, EGF LAG seven-pass G-type receptor 1
CELSR2	47 - 728	1 - 5	3.1e-02	cadherin, EGF LAG seven-pass G-type receptor 2
CENPA	3 - 24	0 - 3	1.1e-02	centromere protein A
CENPE	4 - 89	1 - 3	1.3e-02	centromere protein E, 312kDa
CENPF	37 - 539	1 - 9	1.2e-02	centromere protein F, 350/400kDa
CENPI	4 - 31	1 - 1	1.1e-02	centromere protein I
CENPJ	6 - 51	1 - 7	4.7e-03	centromere protein J
CENPU	7 - 83	0 - 2	3.8e-02
CEP152	5 - 42	1 - 3	7.8e-03	centrosomal protein 152kDa
CEP55	10 - 145	0 - 4	2.2e-02	centrosomal protein 55kDa
CEP72	2 - 36	1 - 2	2.3e-02	centrosomal protein 72kDa
CEP83	9 - 68	1 - 4	1.9e-02
CGN	46 - 345	0 - 25	7.3e-03	cingulin
CHD7	122 - 443	10 - 27	7.4e-03	chromodomain helicase DNA binding protein 7
CHDH	0 - 40	0 - 1	4.7e-02	choline dehydrogenase
CHMP4C	17 - 92	0 - 4	1.1e-02	charged multivesicular body protein 4C
CIITA	3 - 85	0 - 0	3.1e-02	class II, major histocompatibility complex, transactivator
CIT	9 - 137	1 - 5	2.8e-02	citron (rho-interacting, serine/threonine kinase 21)
CKAP2L	6 - 56	0 - 0	1.7e-02	cytoskeleton associated protein 2-like
CLDN4	115 - 911	0 - 0	7.1e-03	claudin 4
CLDN7	55 - 397	1 - 3	3.2e-03	claudin 7
CLSPN	8 - 43	0 - 1	7.3e-03	claspin
CNKSR1	8 - 36	0 - 1	4.7e-03	connector enhancer of kinase suppressor of Ras 1
COBL	5 - 98	0 - 9	4.9e-02	cordon-bleu WH2 repeat protein
CORO2A	19 - 98	4 - 5	4.3e-03	coronin, actin binding protein, 2A
CP	210 - 4,844	0 - 0	3.3e-02	ceruloplasmin (ferroxidase)
CPEB3	8 - 87	2 - 3	4.5e-02	cytoplasmic polyadenylation element binding protein 3
CPT1B	7 - 37	1 - 2	1.0e-02	carnitine palmitoyltransferase 1B (muscle)
CRACR2B	3 - 28	0 - 1	4.6e-02
CTD-2501B8.1	0 - 6	0 - 0	1.9e-02
CTD-3105H18.14	1 - 5	0 - 0	3.4e-02	Uncharacterized protein
CWF19L2	8 - 101	2 - 7	1.6e-02	CWF19-like 2, cell cycle control (S. pombe)
DDIAS	4 - 21	0 - 1	7.4e-03
DEPDC1	4 - 80	0 - 2	2.8e-02	DEP domain containing 1
DEPDC1B	5 - 29	0 - 2	8.8e-03	DEP domain containing 1B
DLGAP5	10 - 119	0 - 3	1.8e-02	discs, large (Drosophila) homolog-associated protein 5
DNAJA4	5 - 96	1 - 3	4.6e-02	DnaJ (Hsp40) homolog, subfamily A, member 4
DNMT3B	4 - 56	1 - 3	7.3e-03	DNA (cytosine-5-)-methyltransferase 3 beta
DSC2	32 - 647	1 - 22	3.8e-02	desmocollin 2
DSCC1	5 - 42	1 - 3	4.3e-02	DNA replication and sister chromatid cohesion 1
DSP	501 - 2,521	8 - 114	4.7e-03	desmoplakin
E2F2	1 - 51	0 - 1	4.2e-02	E2F transcription factor 2
E2F8	4 - 36	0 - 2	9.0e-03	E2F transcription factor 8
ECT2	22 - 305	6 - 16	8.7e-03	epithelial cell transforming sequence 2 oncogene
ELF3	379 - 1,403	0 - 2	4.3e-03	E74-like factor 3 (ets domain transcription factor, epithelial-specific )
ELMO3	10 - 55	1 - 3	1.1e-02	engulfment and cell motility 3
EME1	3 - 17	0 - 1	1.1e-02	essential meiotic structure-specific endonuclease 1
EML1	1 - 46	0 - 3	1.9e-02	echinoderm microtubule associated protein like 1
ENPP4	7 - 82	0 - 4	6.9e-03	ectonucleotide pyrophosphatase/phosphodiesterase 4 (putative)
EPB41L4A	9 - 108	0 - 4	8.8e-03	erythrocyte membrane protein band 4.1 like 4A
EPCAM	146 - 811	0 - 1	1.5e-02	epithelial cell adhesion molecule
EPHA1	25 - 119	0 - 1	5.3e-03	EPH receptor A1
EPN3	1 - 73	0 - 0	2.8e-02	epsin 3
EPPK1	63 - 1,030	0 - 6	1.2e-02	epiplakin 1
EPS8L1	59 - 414	0 - 47	2.6e-02	EPS8-like 1
ERBB3	71 - 384	2 - 22	7.4e-03	v-erb-b2 avian erythroblastic leukemia viral oncogene homolog 3
ERCC6L	3 - 26	0 - 1	2.3e-02	excision repair cross-complementing rodent repair deficiency, complementation group 6-like
ESCO2	2 - 32	0 - 1	4.3e-02	establishment of sister chromatid cohesion N-acetyltransferase 2
ESR1	17 - 576	0 - 1	2.2e-02	estrogen receptor 1
ESRP2	18 - 104	0 - 2	4.5e-03	epithelial splicing regulatory protein 2
EVPL	17 - 178	3 - 7	3.2e-02	envoplakin
EVPLL	0 - 9	0 - 1	1.8e-02	envoplakin-like
EXO1	7 - 36	0 - 1	8.7e-03	exonuclease 1
EZH2	15 - 74	2 - 4	1.1e-02	enhancer of zeste homolog 2 (Drosophila)
FAAH	11 - 46	1 - 5	4.5e-03	fatty acid amide hydrolase
FAAH2	5 - 45	0 - 2	3.0e-02	fatty acid amide hydrolase 2
FAM213A	29 - 206	1 - 8	4.7e-03	family with sequence similarity 213, member A
FAM47E	1 - 14	0 - 0	3.4e-02	family with sequence similarity 47, member E
FAM83D	7 - 153	1 - 10	2.6e-02	family with sequence similarity 83, member D
FAM83F	5 - 82	0 - 1	8.8e-03	family with sequence similarity 83, member F
FANCD2	20 - 99	1 - 3	9.4e-03	Fanconi anemia, complementation group D2
FANCI	20 - 168	2 - 6	2.6e-02	Fanconi anemia, complementation group I
FBXL16	0 - 10	0 - 1	2.4e-02	F-box and leucine-rich repeat protein 16
FBXO16	2 - 16	0 - 1	3.1e-02	F-box protein 16
FHDC1	11 - 74	1 - 2	1.3e-02	FH2 domain containing 1
FIGNL1	5 - 84	1 - 7	1.8e-02	fidgetin-like 1
FMNL2	24 - 361	1 - 12	2.8e-02	formin-like 2
FOS	102 - 1,638	14 - 47	2.3e-02	FBJ murine osteosarcoma viral oncogene homolog
FRMD4B	21 - 245	1 - 8	2.4e-02	FERM domain containing 4B
FTCDNL1	2 - 14	0 - 1	4.5e-03	formiminotransferase cyclodeaminase N-terminal like
FZD3	10 - 128	0 - 4	2.3e-02	frizzled family receptor 3
GALNT14	2 - 33	0 - 1	3.5e-02	UDP-N-acetyl-alpha-D-galactosamine:polypeptide N-acetylgalactosaminyltransferase 14 (GalNAc-T14)
GAS2L3	5 - 21	1 - 1	4.8e-03	growth arrest-specific 2 like 3
GLB1L2	5 - 64	1 - 3	2.8e-02	galactosidase, beta 1-like 2
GOLGA6L10	5 - 73	1 - 8	4.3e-02	Putative golgin subfamily A member 6-like protein 10
GPD2	76 - 375	4 - 38	4.7e-03	glycerol-3-phosphate dehydrogenase 2 (mitochondrial)
GPR160	1 - 33	0 - 1	4.5e-02	G protein-coupled receptor 160
GPR27	1 - 42	0 - 2	2.3e-02	G protein-coupled receptor 27
GPR37L1	1 - 6	0 - 0	3.8e-02	G protein-coupled receptor 37 like 1
GPRIN2	2 - 22	0 - 1	2.6e-02	G protein regulated inducer of neurite outgrowth 2
GPSM2	17 - 96	0 - 5	9.4e-03	G-protein signaling modulator 2
GRAMD2	6 - 66	0 - 1	2.4e-02	GRAM domain containing 2
GRHL1	14 - 73	0 - 1	4.7e-03	grainyhead-like 1 (Drosophila)
GRHL3	2 - 25	0 - 1	1.9e-02	grainyhead-like 3 (Drosophila)
HELLS	7 - 76	1 - 5	9.3e-03	helicase, lymphoid-specific
HENMT1	2 - 39	1 - 2	4.3e-02	HEN1 methyltransferase homolog 1 (Arabidopsis)
HID1	25 - 214	0 - 13	2.4e-02	HID1 domain containing
HIST1H1D	42 - 459	1 - 12	1.2e-02	histone cluster 1, H1d
HIST1H2BH	18 - 187	1 - 3	2.1e-02	histone cluster 1, H2bh
HMMR	2 - 79	0 - 1	3.1e-02	hyaluronan-mediated motility receptor (RHAMM)
HOMER2	65 - 343	1 - 4	6.2e-03	homer homolog 2 (Drosophila)
HOOK1	18 - 225	0 - 1	1.4e-02	hook microtubule-tethering protein 1
HOOK2	19 - 202	6 - 7	2.1e-02	hook microtubule-tethering protein 2
HSH2D	4 - 47	1 - 2	2.8e-02	hematopoietic SH2 domain containing
HSP90AA1	198 - 3,365	49 - 215	9.8e-03	heat shock protein 90kDa alpha (cytosolic), class A member 1
ICA1	12 - 72	0 - 5	7.8e-03	islet cell autoantigen 1, 69kDa
IGSF1	0 - 13	0 - 0	5.0e-02	immunoglobulin superfamily, member 1
IKZF2	30 - 173	0 - 7	1.1e-02	IKAROS family zinc finger 2 (Helios)
IL6R	3 - 109	1 - 3	3.3e-02	interleukin 6 receptor
INADL	150 - 552	2 - 20	1.3e-03	InaD-like (Drosophila)
IQGAP3	16 - 213	1 - 7	4.6e-02	IQ motif containing GTPase activating protein 3
IRF6	47 - 151	0 - 1	1.3e-03	interferon regulatory factor 6
IRF8	0 - 12	0 - 1	4.1e-02	interferon regulatory factor 8
ITGB4	35 - 631	1 - 44	2.3e-02	integrin, beta 4
ITGB7	2 - 16	0 - 0	2.3e-02	integrin, beta 7
JAG2	6 - 112	1 - 2	4.4e-02	jagged 2
KAZN	28 - 150	3 - 6	1.0e-02	kazrin, periplakin interacting protein
KCNK15	4 - 184	1 - 6	4.3e-02	potassium channel, subfamily K, member 15
KCNK5	9 - 141	0 - 7	2.1e-02	potassium channel, subfamily K, member 5
KDF1	9 - 40	0 - 1	4.5e-03
KIAA0040	21 - 253	0 - 8	1.8e-02	KIAA0040
KIAA1107	1 - 33	0 - 3	3.1e-02	KIAA1107
KIAA1211L	14 - 67	0 - 7	8.7e-03	KIAA1211-like
KIAA1217	109 - 949	15 - 42	2.9e-02	KIAA1217
KIAA1407	2 - 56	0 - 3	4.7e-02	KIAA1407
KIAA1524	4 - 73	1 - 5	3.4e-02	KIAA1524
KIAA1671	35 - 228	2 - 22	1.2e-02	KIAA1671
KIAA1958	7 - 42	0 - 2	1.2e-02	KIAA1958
KIF11	10 - 195	1 - 5	2.6e-02	kinesin family member 11
KIF14	6 - 57	1 - 2	7.8e-03	kinesin family member 14
KIF15	8 - 76	0 - 2	1.6e-02	kinesin family member 15
KIF20A	13 - 136	0 - 12	8.7e-03	kinesin family member 20A
KIF23	15 - 212	2 - 6	2.7e-02	kinesin family member 23
KIF4A	11 - 67	1 - 5	7.5e-03	kinesin family member 4A
KIF4B	3 - 16	0 - 1	4.8e-03	kinesin family member 4B
KIF5C	3 - 119	0 - 1	4.7e-02	kinesin family member 5C
KIFC1	11 - 114	0 - 7	2.2e-02	kinesin family member C1
KLF5	47 - 202	6 - 16	3.2e-03	Kruppel-like factor 5 (intestinal)
KLK10	16 - 343	0 - 39	4.7e-02	kallikrein-related peptidase 10
KLK8	35 - 320	0 - 12	2.8e-02	kallikrein-related peptidase 8
KNTC1	17 - 179	3 - 10	1.9e-02	kinetochore associated 1
KRTCAP3	12 - 81	0 - 1	2.2e-02	keratinocyte associated protein 3
LAMA5	37 - 1,257	15 - 37	2.5e-02	laminin, alpha 5
LAMP3	6 - 47	0 - 1	2.3e-02	lysosomal-associated membrane protein 3
LGALS9	4 - 50	0 - 1	1.9e-02	lectin, galactoside-binding, soluble, 9
LLGL2	27 - 337	0 - 9	2.8e-02	lethal giant larvae homolog 2 (Drosophila)
LMNB1	39 - 135	2 - 11	3.5e-03	lamin B1
LONRF2	23 - 322	6 - 14	1.8e-02	LON peptidase N-terminal domain and ring finger 2
LRBA	124 - 828	20 - 53	8.2e-03	LPS-responsive vesicle trafficking, beach and anchor containing
LRRC75A	0 - 7	0 - 0	4.9e-02
LRRC8B	17 - 102	1 - 4	1.5e-02	leucine rich repeat containing 8 family, member B
LRRCC1	2 - 52	0 - 1	4.9e-02	leucine rich repeat and coiled-coil centrosomal protein 1
MAL2	165 - 1,453	6 - 14	3.1e-02	mal, T-cell differentiation protein 2 (gene/pseudogene)
MANEAL	2 - 34	0 - 1	4.9e-02	mannosidase, endo-alpha-like
MAP2K6	3 - 24	0 - 1	3.1e-02	mitogen-activated protein kinase kinase 6
MAP7	11 - 88	1 - 7	3.4e-03	microtubule-associated protein 7
MARVELD2	13 - 63	1 - 5	4.8e-03	MARVEL domain containing 2
MBOAT1	24 - 135	0 - 2	4.3e-03	membrane bound O-acyltransferase domain containing 1
MCM6	20 - 132	3 - 10	9.4e-03	minichromosome maintenance complex component 6
MCM8	10 - 76	1 - 6	5.5e-03	minichromosome maintenance complex component 8
MDH1B	1 - 21	0 - 1	2.5e-02	malate dehydrogenase 1B, NAD (soluble)
MERTK	1 - 40	0 - 0	2.2e-02	c-mer proto-oncogene tyrosine kinase
MGAT4A	2 - 119	0 - 2	7.4e-03	mannosyl (alpha-1,3-)-glycoprotein beta-1,4-N-acetylglucosaminyltransferase, isozyme A
MISP	7 - 161	0 - 5	2.8e-02	mitotic spindle positioning
MKI67	59 - 967	2 - 23	2.3e-02	antigen identified by monoclonal antibody Ki-67
MLLT4	107 - 1,583	21 - 86	3.5e-02	myeloid/lymphoid or mixed-lineage leukemia (trithorax homolog, Drosophila); translocated to, 4
MPP7	30 - 192	0 - 2	7.0e-03	membrane protein, palmitoylated 7 (MAGUK p55 subfamily member 7)
MPZL2	8 - 206	0 - 1	2.6e-02	myelin protein zero-like 2
MROH6	8 - 97	0 - 1	4.5e-02	maestro heat-like repeat family member 6
MROH7	1 - 20	0 - 0	2.6e-02	maestro heat-like repeat family member 7
MSH2	38 - 155	3 - 10	3.2e-03	mutS homolog 2
MTBP	8 - 58	1 - 2	1.9e-02	Mdm2, transformed 3T3 cell double minute 2, p53 binding protein (mouse) binding protein, 104kDa
MTL5	2 - 34	0 - 1	3.4e-02	metallothionein-like 5, testis-specific (tesmin)
MTMR8	1 - 8	0 - 0	1.8e-02	myotubularin related protein 8
MUC16	632 - 14,024	0 - 64	2.4e-02	mucin 16, cell surface associated
MYBL1	1 - 21	0 - 1	2.1e-02	v-myb avian myeloblastosis viral oncogene homolog-like 1
MYEF2	8 - 175	0 - 6	1.3e-02	myelin expression factor 2
MYH14	43 - 511	0 - 3	3.4e-02	myosin, heavy chain 14, non-muscle
MYO15B	1 - 55	0 - 1	2.0e-02	myosin XVB pseudogene
MYO5C	21 - 279	1 - 3	1.6e-02	myosin VC
NBEAL2	19 - 161	4 - 11	1.8e-02	neurobeachin-like 2
NCALD	2 - 186	0 - 1	4.2e-02	neurocalcin delta
NCAPG	6 - 80	1 - 2	2.0e-02	non-SMC condensin I complex, subunit G
NCAPG2	17 - 95	2 - 8	4.8e-03	non-SMC condensin II complex, subunit G2
NCAPH	8 - 61	0 - 3	8.9e-03	non-SMC condensin I complex, subunit H
NDC80	7 - 65	0 - 1	2.3e-02	NDC80 kinetochore complex component
NEK2	8 - 49	0 - 0	7.4e-03	NIMA-related kinase 2
NEURL1B	5 - 91	0 - 1	1.5e-02	neuralized homolog 1B (Drosophila)
NFATC2	3 - 23	0 - 3	1.6e-02	nuclear factor of activated T-cells, cytoplasmic, calcineurin-dependent 2
NOL4L	33 - 286	9 - 16	2.3e-02
NPIPB6	3 - 30	1 - 1	2.3e-02	nuclear pore complex interacting protein family, member B6
NPIPB8	4 - 33	1 - 2	1.6e-02	nuclear pore complex interacting protein family, member B8
NPIPB9	3 - 28	0 - 1	2.3e-02	nuclear pore complex interacting protein family, member B9
NR1D2	15 - 275	3 - 32	9.4e-03	nuclear receptor subfamily 1, group D, member 2
NR4A1	4 - 78	1 - 7	2.7e-02	nuclear receptor subfamily 4, group A, member 1
NR4A2	4 - 53	0 - 1	2.2e-02	nuclear receptor subfamily 4, group A, member 2
NR6A1	2 - 25	0 - 0	1.9e-02	nuclear receptor subfamily 6, group A, member 1
NSUN7	4 - 20	0 - 1	4.5e-03	NOP2/Sun domain family, member 7
NUF2	3 - 56	0 - 0	2.8e-02	NUF2, NDC80 kinetochore complex component
NUP210	15 - 367	0 - 7	2.8e-02	nucleoporin 210kDa
NUSAP1	28 - 139	2 - 12	7.1e-03	nucleolar and spindle associated protein 1
OCLN	42 - 291	0 - 3	9.4e-03	occludin
OR2A4	0 - 15	0 - 1	3.6e-02	olfactory receptor, family 2, subfamily A, member 4
OR2A7	1 - 19	0 - 1	3.0e-02	olfactory receptor, family 2, subfamily A, member 7
OTUD7A	0 - 9	0 - 0	2.8e-02	OTU domain containing 7A
PABPC1L	11 - 136	3 - 5	1.1e-02	poly(A) binding protein, cytoplasmic 1-like
PAIP2B	9 - 46	0 - 4	4.3e-03	poly(A) binding protein interacting protein 2B
PARD6B	48 - 339	3 - 35	1.2e-02	par-6 family cell polarity regulator beta
PARP14	138 - 1,582	18 - 104	2.4e-02	poly (ADP-ribose) polymerase family, member 14
PAX8	93 - 600	0 - 7	1.8e-02	paired box 8
PCDH1	21 - 342	0 - 1	2.0e-02	protocadherin 1
PCP2	0 - 4	0 - 0	4.8e-02	Purkinje cell protein 2
PDE9A	1 - 61	0 - 4	1.8e-02	phosphodiesterase 9A
PDIK1L	9 - 38	1 - 4	4.7e-03	PDLIM1 interacting kinase 1 like
PELI1	16 - 201	1 - 14	3.8e-02	pellino E3 ubiquitin protein ligase 1
PELI2	17 - 112	0 - 6	1.3e-02	pellino E3 ubiquitin protein ligase family member 2
PER3	11 - 127	1 - 5	1.8e-02	period circadian clock 3
PFKFB2	22 - 178	4 - 8	2.3e-02	6-phosphofructo-2-kinase/fructose-2,6-biphosphatase 2
PIK3CB	21 - 239	7 - 13	3.8e-02	phosphatidylinositol-4,5-bisphosphate 3-kinase, catalytic subunit beta
PKP3	22 - 195	0 - 4	1.8e-02	plakophilin 3
PLEKHA7	21 - 165	1 - 2	1.2e-02	pleckstrin homology domain containing, family A member 7
PLEKHG1	7 - 148	0 - 2	8.8e-03	pleckstrin homology domain containing, family G (with RhoGef domain) member 1
PLEKHG6	1 - 27	0 - 0	1.5e-02	pleckstrin homology domain containing, family G (with RhoGef domain) member 6
PLK1	3 - 69	1 - 4	3.1e-02	polo-like kinase 1
PLK4	7 - 42	0 - 1	7.7e-03	polo-like kinase 4
PLS1	6 - 111	0 - 2	3.8e-02	plastin 1
PODXL	19 - 173	0 - 7	3.0e-02	podocalyxin-like
POLQ	7 - 122	1 - 2	2.3e-02	polymerase (DNA directed), theta
POU5F1	2 - 39	0 - 0	4.3e-02	POU class 5 homeobox 1
PPL	89 - 662	14 - 38	1.1e-02	periplakin
PPP1R9A	24 - 184	0 - 1	7.3e-04	protein phosphatase 1, regulatory subunit 9A
PRC1	25 - 183	3 - 11	8.8e-03	protein regulator of cytokinesis 1
PREX1	0 - 34	0 - 2	2.9e-02	phosphatidylinositol-3,4,5-trisphosphate-dependent Rac exchange factor 1
PRKCQ	0 - 26	0 - 1	3.3e-02	protein kinase C, theta
PRR15L	1 - 68	0 - 1	1.7e-02	proline rich 15-like
PRR5-ARHGAP8	22 - 85	0 - 6	4.7e-03	PRR5-ARHGAP8 readthrough
PRSS8	32 - 211	0 - 5	8.8e-03	protease, serine, 8
PTP4A3	3 - 355	1 - 4	4.6e-02	protein tyrosine phosphatase type IVA, member 3
PTPRU	28 - 366	7 - 27	1.7e-02	protein tyrosine phosphatase, receptor type, U
PVRL4	9 - 221	0 - 1	2.3e-02	poliovirus receptor-related 4
RAD51AP1	6 - 65	0 - 1	2.8e-02	RAD51 associated protein 1
RAD54B	12 - 119	1 - 8	4.8e-02	RAD54 homolog B (S. cerevisiae)
RAI2	4 - 34	0 - 1	6.2e-03	retinoic acid induced 2
RALGPS1	5 - 84	1 - 3	2.5e-02	Ral GEF with PH domain and SH3 binding motif 1
RANBP17	7 - 42	0 - 2	4.5e-03	RAN binding protein 17
RAPGEF5	27 - 166	0 - 3	1.9e-02	Rap guanine nucleotide exchange factor (GEF) 5
RASSF9	1 - 48	0 - 2	3.8e-02	Ras association (RalGDS/AF-6) domain family (N-terminal) member 9
RBP1	4 - 225	0 - 15	3.1e-02	retinol binding protein 1, cellular
RDM1	0 - 4	0 - 0	3.8e-02	RAD52 motif 1
RFC3	7 - 51	1 - 4	7.8e-03	replication factor C (activator 1) 3, 38kDa
RGL3	4 - 93	0 - 1	2.6e-02	ral guanine nucleotide dissociation stimulator-like 3
RGMA	1 - 15	0 - 1	2.1e-02	RGM domain family, member A
RHPN1	8 - 109	1 - 9	9.4e-03	rhophilin, Rho GTPase binding protein 1
RMI1	3 - 22	0 - 2	8.4e-03	RecQ mediated genome instability 1
RNF150	36 - 272	1 - 8	2.3e-02	ring finger protein 150
RNF182	2 - 31	0 - 0	1.5e-02	ring finger protein 182
RNPC3	13 - 125	3 - 12	6.8e-03	RNA-binding region (RNP1, RRM) containing 3
RP1-4G17.5	19 - 86	2 - 8	3.2e-03	Uncharacterized protein
RP11-192H23.4	3 - 29	0 - 2	3.3e-02	Uncharacterized protein
RPS6KA5	4 - 29	0 - 1	7.3e-03	ribosomal protein S6 kinase, 90kDa, polypeptide 5
RRM2	14 - 131	1 - 15	2.2e-02	ribonucleotide reductase M2
SAMD12	18 - 374	2 - 19	7.8e-03	sterile alpha motif domain containing 12
SASS6	4 - 36	0 - 3	1.3e-02	spindle assembly 6 homolog (C. elegans)
SCNN1A	84 - 672	4 - 34	1.6e-02	sodium channel, non-voltage-gated 1 alpha subunit
SFN	1 - 58	0 - 2	8.8e-03	stratifin
SGK494	1 - 12	0 - 1	4.3e-02	uncharacterized serine/threonine-protein kinase SgK494
SGOL1	3 - 37	0 - 1	1.3e-02	shugoshin-like 1 (S. pombe)
SH2D3A	10 - 61	0 - 4	1.2e-02	SH2 domain containing 3A
SH3YL1	39 - 184	3 - 15	6.2e-03	SH3 domain containing, Ysc84-like 1 (S. cerevisiae)
SHANK2	1 - 63	1 - 2	4.9e-02	SH3 and multiple ankyrin repeat domains 2
SHCBP1	4 - 25	0 - 3	5.3e-03	SHC SH2-domain binding protein 1
SHROOM3	70 - 465	1 - 36	1.2e-02	shroom family member 3
SLAIN1	8 - 103	0 - 0	2.2e-02	SLAIN motif family, member 1
SLC29A2	1 - 62	0 - 1	1.9e-02	solute carrier family 29 (equilibrative nucleoside transporter), member 2
SLC34A2	143 - 1,822	0 - 37	2.8e-02	solute carrier family 34 (type II sodium/phosphate contransporter), member 2
SLC45A4	12 - 229	4 - 8	1.9e-02	solute carrier family 45, member 4
SLC4A8	1 - 23	0 - 1	3.9e-02	solute carrier family 4, sodium bicarbonate cotransporter, member 8
SLC52A3	3 - 29	0 - 0	2.2e-02	solute carrier family 52 (riboflavin transporter), member 3
SMC4	47 - 462	6 - 33	2.0e-02	structural maintenance of chromosomes 4
SMIM22	0 - 70	0 - 1	2.4e-02	small integral membrane protein 22
SNTB1	22 - 201	0 - 1	1.7e-02	syntrophin, beta 1 (dystrophin-associated protein A1, 59kDa, basic component 1)
SORBS1	7 - 133	0 - 2	3.5e-02	sorbin and SH3 domain containing 1
SORL1	113 - 1,213	0 - 1	2.4e-02	sortilin-related receptor, L(DLR class) A repeats containing
SOX17	40 - 288	0 - 1	7.4e-03	SRY (sex determining region Y)-box 17
SOX5	3 - 75	0 - 5	4.3e-02	SRY (sex determining region Y)-box 5
SPAG5	16 - 189	1 - 9	4.1e-02	sperm associated antigen 5
SPC25	2 - 18	0 - 1	1.9e-02	SPC25, NDC80 kinetochore complex component
SPINT2	453 - 1,855	0 - 37	7.3e-03	serine peptidase inhibitor, Kunitz type, 2
SPOCK2	162 - 1,793	0 - 2	2.5e-02	sparc/osteonectin, cwcv and kazal-like domains proteoglycan (testican) 2
SPON1	48 - 1,540	0 - 1	9.1e-03	spondin 1, extracellular matrix protein
SPTBN2	63 - 211	2 - 6	3.1e-03	spectrin, beta, non-erythrocytic 2
SRGAP3	27 - 207	0 - 1	1.8e-02	SLIT-ROBO Rho GTPase activating protein 3
ST14	108 - 763	0 - 6	2.0e-02	suppression of tumorigenicity 14 (colon carcinoma)
ST6GAL1	28 - 386	1 - 24	3.3e-02	ST6 beta-galactosamide alpha-2,6-sialyltranferase 1
STIL	17 - 93	2 - 4	1.0e-02	SCL/TAL1 interrupting locus
STRBP	32 - 139	2 - 11	4.3e-03	spermatid perinuclear RNA binding protein
STYK1	2 - 10	0 - 1	6.2e-03	serine/threonine/tyrosine kinase 1
SUSD4	2 - 57	0 - 0	2.1e-02	sushi domain containing 4
SYNE2	65 - 1,419	3 - 12	7.3e-03	spectrin repeat containing, nuclear envelope 2
SYT17	2 - 57	0 - 1	1.5e-02	synaptotagmin XVII
TACC2	6 - 86	3 - 6	2.6e-02	transforming, acidic coiled-coil containing protein 2
TARBP1	51 - 237	2 - 18	7.8e-03	TAR (HIV-1) RNA binding protein 1
TAS2R43	0 - 6	0 - 1	2.4e-02	taste receptor, type 2, member 43
TBC1D8	31 - 160	1 - 9	4.3e-03	TBC1 domain family, member 8 (with GRAM domain)
TC2N	12 - 357	0 - 1	2.4e-02	tandem C2 domains, nuclear
TCEA3	6 - 118	3 - 10	2.0e-02	transcription elongation factor A (SII), 3
TCF7	0 - 15	0 - 0	3.3e-02	transcription factor 7 (T-cell specific, HMG-box)
TFAP2C	8 - 179	1 - 5	9.4e-03	transcription factor AP-2 gamma (activating enhancer binding protein 2 gamma)
THEMIS2	14 - 162	2 - 14	1.3e-02	thymocyte selection associated family member 2
THNSL1	5 - 33	1 - 2	7.1e-03	threonine synthase-like 1 (S. cerevisiae)
TIAM1	20 - 281	0 - 1	4.1e-02	T-cell lymphoma invasion and metastasis 1
TIGD7	2 - 34	0 - 3	4.4e-02	tigger transposable element derived 7
TJP3	16 - 120	0 - 1	9.4e-03	tight junction protein 3
TMC4	45 - 229	0 - 1	1.8e-02	transmembrane channel-like 4
TMC6	27 - 237	1 - 6	9.2e-03	transmembrane channel-like 6
TMEM125	22 - 162	0 - 1	2.1e-02	transmembrane protein 125
TMEM139	24 - 103	0 - 2	4.7e-03	transmembrane protein 139
TMEM184A	14 - 73	1 - 5	1.2e-02	transmembrane protein 184A
TMEM265	4 - 41	0 - 4	1.1e-02
TMEM45B	3 - 37	0 - 0	3.3e-02	transmembrane protein 45B
TMEM63C	4 - 48	0 - 3	2.8e-02	transmembrane protein 63C
TMPRSS3	9 - 189	0 - 12	3.3e-02	transmembrane protease, serine 3
TMPRSS5	0 - 4	0 - 0	2.2e-02	transmembrane protease, serine 5
TOP2A	31 - 395	3 - 11	1.2e-02	topoisomerase (DNA) II alpha 170kDa
TPD52	43 - 297	0 - 18	4.6e-02	tumor protein D52
TPPP	4 - 43	0 - 3	2.6e-02	tubulin polymerization promoting protein
TPX2	23 - 325	4 - 11	1.6e-02	TPX2, microtubule-associated
TRIM17	2 - 66	1 - 3	2.9e-02	tripartite motif containing 17
TRIM45	4 - 27	0 - 2	1.1e-02	tripartite motif containing 45
TRIM47	11 - 116	2 - 5	2.3e-02	tripartite motif containing 47
TRIP13	9 - 90	1 - 8	2.4e-02	thyroid hormone receptor interactor 13
TRPM2	1 - 38	0 - 3	2.8e-02	transient receptor potential cation channel, subfamily M, member 2
TRPV6	1 - 15	0 - 1	1.8e-02	transient receptor potential cation channel, subfamily V, member 6
TTC22	11 - 53	0 - 3	4.3e-03	tetratricopeptide repeat domain 22
TTC39A	5 - 67	0 - 1	2.0e-02	tetratricopeptide repeat domain 39A
TTC9	17 - 171	0 - 5	2.8e-02	tetratricopeptide repeat domain 9
TTK	3 - 108	0 - 1	2.9e-02	TTK protein kinase
UACA	14 - 396	3 - 41	4.1e-02	uveal autoantigen with coiled-coil domains and ankyrin repeats
UCP3	0 - 6	0 - 0	2.6e-02	uncoupling protein 3 (mitochondrial, proton carrier)
USP1	36 - 365	5 - 27	2.4e-02	ubiquitin specific peptidase 1
VAV1	0 - 27	0 - 2	1.9e-02	vav 1 guanine nucleotide exchange factor
VWA1	26 - 327	2 - 16	2.1e-02	von Willebrand factor A domain containing 1
WDR91	22 - 212	7 - 10	1.8e-02	WD repeat domain 91
WDR93	0 - 5	0 - 0	1.9e-02	WD repeat domain 93
WNK3	2 - 58	0 - 2	3.4e-02	WNK lysine deficient protein kinase 3
WWP1	20 - 173	4 - 17	1.3e-02	WW domain containing E3 ubiquitin protein ligase 1
XRCC2	6 - 34	0 - 2	1.2e-02	X-ray repair complementing defective repair in Chinese hamster cells 2
ZBED2	7 - 178	1 - 12	4.3e-02	zinc finger, BED-type containing 2
ZBTB10	46 - 428	3 - 15	3.3e-02	zinc finger and BTB domain containing 10
ZBTB46	6 - 117	1 - 10	2.1e-02	zinc finger and BTB domain containing 46
ZDHHC11	3 - 28	0 - 0	3.8e-02	zinc finger, DHHC-type containing 11
ZDHHC11B	2 - 14	0 - 0	1.1e-02	zinc finger, DHHC-type containing 11B
ZDHHC23	8 - 105	1 - 5	1.7e-02	zinc finger, DHHC-type containing 23
ZFP62	17 - 147	1 - 20	7.5e-03	ZFP62 zinc finger protein
ZMAT1	0 - 18	0 - 0	3.9e-02	zinc finger, matrin-type 1
ZNF100	7 - 62	1 - 5	2.6e-02	zinc finger protein 100
ZNF135	7 - 33	0 - 2	4.3e-03	zinc finger protein 135
ZNF165	3 - 70	0 - 1	2.8e-02	zinc finger protein 165
ZNF257	3 - 26	0 - 1	7.3e-03	zinc finger protein 257
ZNF367	5 - 35	0 - 2	2.2e-02	zinc finger protein 367
ZNF440	17 - 149	2 - 11	4.6e-02	zinc finger protein 440
ZNF443	7 - 40	0 - 3	2.8e-02	zinc finger protein 443
ZNF454	2 - 11	0 - 0	8.8e-03	zinc finger protein 454
ZNF492	6 - 42	1 - 1	7.5e-03	zinc finger protein 492
ZNF556	1 - 8	0 - 1	1.8e-02	zinc finger protein 556
ZNF572	1 - 30	0 - 1	2.5e-02	zinc finger protein 572
ZNF620	6 - 15	0 - 1	1.0e-04	zinc finger protein 620
ZNF630	1 - 10	0 - 1	1.1e-02	zinc finger protein 630
ZNF662	6 - 29	0 - 3	7.4e-03	zinc finger protein 662
ZNF675	14 - 91	2 - 7	1.8e-02	zinc finger protein 675
ZNF681	5 - 43	1 - 2	2.1e-02	zinc finger protein 681
ZNF695	1 - 27	0 - 1	3.2e-02	zinc finger protein 695
ZNF714	10 - 162	1 - 8	4.2e-02	zinc finger protein 714
ZNF724P	6 - 43	0 - 3	5.3e-03	zinc finger protein 724, pseudogene
ZNF726	7 - 46	1 - 2	7.3e-03	zinc finger protein 726
ZNF727	2 - 23	0 - 1	2.0e-02	zinc finger protein 727
ZNF736	21 - 87	2 - 8	4.3e-03	zinc finger protein 736
ZNF737	13 - 128	2 - 7	4.7e-02	zinc finger protein 737
ZNF774	5 - 38	0 - 2	1.8e-02	zinc finger protein 774
ZNF799	7 - 40	0 - 3	2.4e-02	zinc finger protein 799
ZNF860	3 - 25	0 - 2	1.7e-02	zinc finger protein 860
ZNF98	3 - 39	0 - 1	1.3e-02	zinc finger protein 98
ZSCAN16	5 - 17	0 - 2	7.3e-04	zinc finger and SCAN domain containing 16

## Sheet: Table S6
Gene	Description
ADAM12	DISINTEGRIN AND METALLOPROTEINASE DOMAIN-CONTAINING PROTEIN 12 (PTHR11905:SF112)
ADAMTS2	A DISINTEGRIN AND METALLOPROTEINASE WITH THROMBOSPONDIN MOTIFS 2 (PTHR13723:SF141)
CCDC80	COILED-COIL DOMAIN-CONTAINING PROTEIN 80 (PTHR46792:SF2)
CD44	CD44 ANTIGEN (PTHR10225:SF6)
COL14A1	COLLAGEN ALPHA-1(XIV) CHAIN (PTHR24020:SF15)
COL1A1	COLLAGEN ALPHA-1(I) CHAIN (PTHR24023:SF569)
COL1A2	COLLAGEN ALPHA-2(I) CHAIN (PTHR24023:SF568)
COL3A1	COLLAGEN ALPHA-1(III) CHAIN (PTHR24023:SF604)
COL4A6	COLLAGEN ALPHA-6(IV) CHAIN (PTHR24023:SF533)
COL5A1	COLLAGEN ALPHA-1(V) CHAIN (PTHR24023:SF387)
COL5A2	COLLAGEN ALPHA-2(V) CHAIN (PTHR24023:SF539)
COL6A3	COLLAGEN ALPHA-3(VI) CHAIN (PTHR24020:SF13)
COL8A1	COLLAGEN ALPHA-1(VIII) CHAIN (PTHR24023:SF903)
CRISPLD2	CYSTEINE-RICH SECRETORY PROTEIN LCCL DOMAIN-CONTAINING 2 (PTHR10334:SF64)
CSGALNACT1	CHONDROITIN SULFATE N-ACETYLGALACTOSAMINYLTRANSFERASE 1 (PTHR12369:SF19)
DCN	DECORIN (PTHR45712:SF14)
DDR2	DISCOIDIN DOMAIN-CONTAINING RECEPTOR 2 (PTHR24416:SF295)
EMILIN1	EMILIN-1 (PTHR15427:SF1)
FBLN2	FIBULIN-2 (PTHR24039:SF32)
FBLN5	FIBULIN-5 (PTHR24034:SF107)
FBN1	FIBRILLIN-1 (PTHR24039:SF22)
FGF2	FIBROBLAST GROWTH FACTOR 2 (PTHR11486:SF83)
FLRT2	LEUCINE-RICH REPEAT TRANSMEMBRANE PROTEIN FLRT2 (PTHR45712:SF16)
FMOD	FIBROMODULIN (PTHR45712:SF4)
FN1	FIBRONECTIN (PTHR19143:SF267)
HTRA1	SERINE PROTEASE HTRA1 (PTHR22939:SF13)
ITGA1	INTEGRIN ALPHA-1 (PTHR23220:SF22)
ITGA5	INTEGRIN ALPHA-5 (PTHR23220:SF3)
JAM3	JUNCTIONAL ADHESION MOLECULE C (PTHR44598:SF2)
KDR	VASCULAR ENDOTHELIAL GROWTH FACTOR RECEPTOR 2 (PTHR24416:SF45)
LAMA2	LAMININ SUBUNIT ALPHA-2 (PTHR10574:SF291)
LAMA4	LAMININ SUBUNIT ALPHA-4 (PTHR15036:SF47)
LAMB1	LAMININ SUBUNIT BETA-1 (PTHR10574:SF233)
LOX	PROTEIN-LYSINE 6-OXIDASE (PTHR45817:SF6)
LOXL2	LYSYL OXIDASE HOMOLOG 2 (PTHR45817:SF1)
LUM	LUMICAN (PTHR45712:SF6)
MFAP4	MICROFIBRIL-ASSOCIATED GLYCOPROTEIN 4 (PTHR19143:SF225)
MME	MACROPHAGE METALLOELASTASE (PTHR10201:SF32)
MMP14	MATRIX METALLOPROTEINASE-14 (PTHR10201:SF24)
MMP19	MATRIX METALLOPROTEINASE-19 (PTHR10201:SF166)
MMP2	72 KDA TYPE IV COLLAGENASE (PTHR10201:SF29)
NID2	NIDOGEN-2 (PTHR12352:SF3)
PDGFRA	PLATELET-DERIVED GROWTH FACTOR RECEPTOR ALPHA (PTHR24416:SF52)
POSTN	PERIOSTIN (PTHR10900:SF12)
PTX3	PENTRAXIN-RELATED PROTEIN PTX3 (PTHR46943:SF1)
RECK	REVERSION-INDUCING CYSTEINE-RICH PROTEIN WITH KAZAL MOTIFS (PTHR13487:SF3)
SERPINE1	PLASMINOGEN ACTIVATOR INHIBITOR 1 (PTHR11461:SF49)
SPARC	SPARC (PTHR13866:SF6)
SULF2	EXTRACELLULAR SULFATASE SULF-2 (PTHR43108:SF4)
TGFBI	TRANSFORMING GROWTH FACTOR-BETA-INDUCED PROTEIN IG-H3 (PTHR10900:SF82)
TIMP1	METALLOPROTEINASE INHIBITOR 1 (PTHR11844:SF20)
VCAN	VERSICAN CORE PROTEIN (PTHR22804:SF6)

## Sheet: Table S7
Gene	Mesothelial cells median (TPM)	OCMI cells median (TPM)	Ratio (Meso/OCMI)
BEST1	1766.79	2.93182	602.624
PRG4	963.628	4.17402	230.863
HSPG2	1235.97	13.2697	93.1426
MT-ND6	1797.05	26.2275	68.5178
SULT1E1	415.023	7.10806	58.3877
PLEC	764.852	17.5513	43.5781
LRP1	1172.99	28.9703	40.4895
PDE4DIP	554.3	15.4057	35.9802
MACF1	681.477	19.7108	34.5738
AGRN	762.857	22.5624	33.811
SRRM2	684.262	21.7934	31.3977
MT-ND5	4215.68	160.574	26.2538
PCSK7	417.58	18.6792	22.3554
CALD1	1137.68	52.6928	21.5908
HNRNPA2B1	441.685	21.0679	20.9648
TFRC	1627.2	80.0198	20.335
COL4A2	1170.1	57.9541	20.1902
RTN4	1723.39	86.677	19.8828
IGF2R	619.489	31.2863	19.8007
DYNC1H1	668.808	33.936	19.7079
ADAM9	1482.9	77.1676	19.2166
IQGAP1	500.32	26.5254	18.8619
COL1A1	5476.08	299.063	18.3108
MYRF	709.645	39.4096	18.0069
HSP90AA1	886.196	49.268	17.9873
COL5A1	1071.57	69.17	15.4918
MAP4	516.17	34.2207	15.0836
FLNC	984.712	65.5707	15.0176
FKBP5	514.966	35.4622	14.5216
GLS	485.591	35.0881	13.8392
MT-ND4	6330.3	470.325	13.4594
MYH9	4033.39	300.299	13.4313
ACTR2	450.209	34.6437	12.9954
SEMA3C	443.671	34.5824	12.8294
TPM1	1354.74	106.83	12.6812
ASPH	545.295	43.7489	12.4642
ITGAV	506.674	41.6288	12.1712
AHNAK	2003.02	168.747	11.87
TIMP2	1530.79	130.474	11.7325
HUWE1	536.675	46.4239	11.5603
PTPRF	542.149	49.0727	11.0479
NDRG4	493.235	45.6895	10.7954
PPP1CB	434.765	40.4747	10.7417
SERINC1	479.141	44.7567	10.7055
ITGB1	3541.39	335.355	10.5601
FBN1	663.964	62.9213	10.5523
SOD2	1414.2	135.652	10.4252
DDX5	550.885	55.1728	9.98473
CFH	847.955	85.551	9.9117
PLXNB2	943.234	96.1961	9.80532
DCN	555.369	56.8187	9.7744
EHD2	451.825	46.2989	9.75886
MT-ND2	1924.29	199.098	9.66505
COL6A2	606.945	63.7292	9.52382
CCDC80	1497.96	159.014	9.42027
FLNA	2489.82	264.534	9.4121
NOTCH2	518.412	55.3552	9.36519
TGOLN2	454.221	48.6642	9.33378
TLN1	1014.16	110.398	9.18636
GPRC5A	820.327	89.833	9.13168
DPYSL3	1028.51	113.486	9.0629
MAP4K4	686.478	76.267	9.00098
FN1	28787.6	3217.82	8.94631
ITM2B	408.385	48.2277	8.46785
LRP10	593.406	74.9719	7.91505
DCBLD2	426.049	54.1787	7.86377
YWHAZ	629.073	80.3207	7.83202
MYLK	544.822	69.6775	7.8192
MICAL2	513.695	66.6263	7.7101
ATP2B4	1206.17	157.043	7.68051
CLIC4	1444.05	188.516	7.66009
SLC38A2	1146.15	151.948	7.54302
UBA1	524.307	69.5898	7.53425
CRIM1	882.765	117.416	7.51827
CLTC	587.956	79.042	7.43852
WSB1	491.512	66.3583	7.40695
CSDE1	643.807	86.9968	7.40035
POSTN	3099.96	419.523	7.38924
DAB2	1152.8	158.796	7.25965
COL4A1	844.778	117.674	7.17897
UBE2H	482.174	67.5388	7.13921
CHD3	578.943	81.4069	7.11172
PXDN	870.802	123.198	7.06831
PLOD2	1351.49	191.467	7.05858
DSTN	1330.1	192.406	6.913
SCD	769.871	117.425	6.55628
EIF4G2	1130.04	176.668	6.39639
LAMA4	668.457	105.983	6.30721
AOX1	595.105	95.2122	6.25031
MT-CYB	3183.27	517.297	6.15366
HEG1	1943.91	318.806	6.09747
MYO1C	477.562	78.5124	6.08263
SPTAN1	796.288	131.383	6.06081
GNAS	971.341	160.304	6.05937
MT-ND1	1521.86	252.111	6.03648
APP	1203	202.68	5.93548
VCL	624.709	106.531	5.86411
ANTXR1	517.703	88.7118	5.83579
EPAS1	620.484	107.973	5.74666
KDR	653.566	113.731	5.7466
PLIN2	695.723	121.852	5.70958
CANX	883.085	156.32	5.64921
COL6A1	612.255	110.192	5.55625
TXNRD1	2235.48	409.301	5.4617
C3	4145.6	766.735	5.40682
ACTN4	640.2	118.693	5.39375
LAMB1	1171.36	219.98	5.32484
LAMC1	1030.75	195.009	5.28563
ACTN1	606.335	116.111	5.22203
AHCYL1	438.651	84.0333	5.21997
TM4SF1	868.729	170.512	5.09482
CLSTN1	461.64	91.7823	5.02973
CD46	477.743	95.4866	5.00325
